# Supplementary material for: Bioderived Ionic Liquids and Salts with Various Cyano Anions as Precursors for Doped Carbon Materials
Source: Int J Mol Sci. 2021 Sep 27;22(19):10426. doi: 10.3390/ijms221910426 (PMC8508855; doi:10.3390/ijms221910426)
Supplement: Supplementary file 1 [file ijms-22-10426-s001.zip]

Archive with 1 entries (1 files):
- ijms-1387758-supplementary.pdf
